# Supplementary material for: Best in the company of nearby males: female success in the threatened cycad, Zamia portoricensis
Source: PeerJ. 2018 Jul 24;6:e5252. doi: 10.7717/peerj.5252 (PMC6063211; doi:10.7717/peerj.5252)
Supplement: Data S2 [file peerj-06-5252-s002.xlsx]

## Sheet: ALL INFO
#	x	y	sex	fol	sc	dna
1	4	9	F	50	R	S			seedlings	410
2	3	16	O	27	NR	N
3	4	26	F	37	R	S			#: number on the spatial distribution map
4	4	41	O	31	NR	S			x,y: coordinates
5	3	45	O	32	NR	N			fol: # of leaflets on the longest leaf
6	13	47	F	41	R	S			sc: size class, J juvenile, R reproductive adult, NR non reproductive adult
7	13	52	M	25	R	S			dna: N not sampled for the microsatellite study, S sampled
8	21	54	F	56	R	S
9	21	48	F	59	R	S
10	23	38	M	44	R	S
11	24	35	M	43	R	N
12	28	43	F	36	R	N
13	28	47	F	43	R	S
14	31	44	M	46	R	S
15	35	44	M	19	R	S
16	33	51	O	23	NR	S
17	31	56	O	26	NR	S
18	34	59	F	54	R	S
19	36	59	M	26	R	S
20	44	57	M	33	R	S
21	28	58	F	43	R	S
22	27	57	F	43	R	S
23	5	52	F	24	R	N
24	2	56	O	19	NR	N
25	4	64	O	16	J	S
26	17	65	F	53	R	S
27	22	65	M	16	R	S
28	23	72	F	41	R	S
29	23	74	O	14	J	S
30	25	66	F	45	R	S
31	32	66	O	27	NR	S
32	35	64	O	43	NR	S
33	36	62	M	33	R	S
34	38	62	O	47	NR	S
35	39	67	O	26	NR	S
36	42	70	F	54	R	S
37	40	73	M	36	R	S
38	38	78	M	53	R	N
39	42	83	O	35	NR	N
40	49	82	M	31	R	N
41	54	81	O	57	NR	N
42	52	74	O	35	NR	N
43	59	70	O	39	NR	N
44	66	67	M	29	R	N
45	75	52	M	19	R	N
46	59	90	F	37	R	N
47	60	89	M	37	R	N
48	43	91	O	16	J	N
49	44	97	F	26	R	N
50	54	101	O	32	NR	N
51	48	101	O	14	J	N
52	40	101	F	56	R	N
53	39	105	O	17	J	N
54	32	105	O	25	NR	N
55	31	102	O	14	J	N
56	25	100	O	33	NR	N
57	31	97	M	29	R	S
58	25	94	O	26	NR	S
59	25	91	O	27	NR	N
60	23	91	M	34	R	S
61	30	93	F	45	R	S
62	35	92	O	31	NR	N
63	39	91	F	34	R	N
64	37	81	F	29	R	N
65	36	82	O	18	NR	N
66	36	78	M	19	R	N
67	33	79	F	29	R	N
68	31	82	F	36	R	S
69	30	78	M	32	R	S
70	30	77	F	36	R	S
71	32	75	O	24	NR	S
72	28	72	O	20	NR	S
73	28	83	M	28	R	S
74	28	85	O	13	J	S
75	27	79	F	43	R	S
76	23	83	O	20	NR	S
77	21	85	M	31	R	S
78	18	85	F	34	R	S
79	14	86	O	34	NR	S
80	13	84	O	33	NR	N
81	12	87	O	22	NR	S
82	8	91	O	18	NR	N
83	11	85	O	14	J	S
84	21	78	M	33	R	S
85	19	76	M	31	R	S
86	13	74	O	14	J	S
87	8	75	O	23	NR	S
88	2	88	F	50	R	S
89	2	84	O	30	NR	S
90	3	83	O	57	NR	S
91	4	85	O	23	NR	N
92	6	96	O	32	NR	N
93	7	104	F	48	R	N
94	7	106	O	17	J	N
95	3	115	O	20	NR	N
96	2	124	O	12	J	N
97	12	107	O	26	NR	N
98	23	108	O	15	J	N
99	24	113	O	30	NR	N
100	26	116	O	33	NR	N
101	24	116	O	19	NR	N
102	28	113	O	19	NR	N
103	37	122	O	20	NR	N
104	38	124	O	31	NR	N
105	51	116	O	18	NR	N
106	49	113	M	20	R	N
107	53	107	O	17	J	N
108	47	128	O	27	NR	N
109	39	126	O	14	J	N
110	39	131	O	12	J	N
111	39	134	M	20	R	N
112	43	138	M	21	R	N
113	34	132	M	12	R	N
114	47	141	F	37	R	N
115	47	143	M	19	R	N
116	52	145	O	21	NR	N
117	54	147	O	42	NR	N
118	40	142	M	36	R	N
119	37	146	O	16	J	N
120	30	131	M	22	R	N
121	30	140	M	45	R	N
122	19	131	O	23	NR	N
123	15	130	F	52	R	N
124	15	133	M	40	R	N
125	13	131	O	15	J	N
126	6	129	O	34	NR	N
127	3	132	O	14	J	N
128	3	141	O	13	J	N
129	4	144	O	28	NR	N
130	2	152	F	41	R	N
131	19	154	M	29	R	N
132	2	163	M	39	R	N
133	19	175	F	48	R	N
134	35	178	O	32	NR	N
135	41	181	M	31	R	N
136	43	195	M	29	R	N
137	29	152	M	45	R	N
138	30	158	M	45	R	N
139	40	156	M	39	R	N
140	58	174	O	31	NR	S
141	68	179	M	24	R	S
142	66	192	F	46	R	S
143	86	170	O	22	NR	N
144	68	93	M	33	R	N
145	71	96	O	45	NR	N
146	76	92	O	19	NR	N
147	76	90	O	30	NR	N
148	120	26	M	28	R	N
149	118	27	O	19	NR	N
150	117	25	O	38	NR	N
151	114	119	M	26	R	N
152	111	156	O	34	NR	N
153	108	158	O	18	NR	N
154	114	158	F	27	R	N
155	107	167	O	13	J	S
156	107	170	M	20	R	N
157	117	183	F	61	R	S
158	119	178	O	29	NR	S
159	122	186	M	30	R	S
160	127	190	M	41	R	S
161	135	173	O	18	NR	N
162	135	168	F	16	R	N
163	133	160	O	22	NR	N
164	131	154	M	32	R	N
165	120	193	M	18	R	S
166	120	197	M	41	R	S
167	118	198	F	60	R	S
168	131	197	F	57	R	S
169	146	195	O	18	NR	N
170	164	185	M	58	R	S
171	165	164	F	59	R	N
172	181	163	F	46	R	S
173	176	141	M	45	R	N
174	195	125	M	18	R	N
175	155	122	O	12	J	N
176	182	98	O	31	NR	N
177	205	176	O	28	NR	N
178	218	169	O	36	NR	N
179	218	164	O	18	NR	N
180	222	169	O	20	NR	N
181	231	166	F	34	R	N
182	242	167	M	35	R	N
183	243	174	F	45	R	N
184	246	188	O	25	NR	N
185	240	146	M	37	R	N
186	239	137	F	26	R	N
187	234	99	F	47	R	S
188	248	90	O	34	NR	N
189	241	86	F	46	R	S
190	233	81	M	34	R	S
191	232	74	O	25	NR	N
192	241	71	M	35	R	S
193	238	66	O	30	NR	N
194	236	66	O	12	J	N
195	237	61	O	28	NR	N
196	237	52	M	14	R	S
197	189	11	O	21	NR	N
198	189	21	M	20	R	N
199	184	22	F	21	R	N
200	183	20	O	29	NR	N
201	162	17	O	21	NR	N
202	5	26	M	49	R	S

## Sheet: AVE SIZE SEX
sex	fol				sex	fol
F	16				M	12
F	21				M	14
F	24				M	16
F	26				M	18
F	26				M	18
F	27				M	19
F	29				M	19
F	29				M	19
F	34				M	19
F	34				M	20
F	34				M	20
F	36				M	20
F	36				M	20
F	36				M	21
F	37				M	22
F	37				M	24
F	37				M	25
F	41				M	26
F	41				M	26
F	41				M	28
F	43				M	28
F	43				M	29
F	43				M	29
F	43				M	29
F	45				M	29
F	45				M	30
F	45				M	31
F	46				M	31
F	46				M	31
F	46				M	31
F	47				M	32
F	48				M	32
F	48				M	33
F	50				M	33
F	50				M	33
F	52				M	33
F	53				M	34
F	54				M	34
F	54				M	35
F	56				M	35
F	56				M	36
F	57				M	36
F	59				M	37
F	59				M	37
F	60				M	39
F	61				M	39
	42.413				M	40
	11.1347				M	41
					M	41
					M	43
					M	44
					M	45
					M	45
					M	45
					M	45
					M	46
					M	49
					M	53
					M	58
						31.4746
						10.229
