# Supplementary material for: Best in the company of nearby males: female success in the threatened cycad, Zamia portoricensis
Source: PeerJ. 2018 Jul 24;6:e5252. doi: 10.7717/peerj.5252 (PMC6063211; doi:10.7717/peerj.5252)
Supplement: Data S3 [file peerj-06-5252-s003.xlsx]

## Sheet: ALL INFO
#	x	y	sex	fol	sc	dna
1	36	2	M	27	R	S			seedlings	804
2	35	12	F	36	R	S
3	51	14	O	32	NR	N			#: number on the spatial distribution map
4	46	26	M	39	R	S			x,y: coordinates
5	43	59	O	24	NR	S			fol: # of leaflets on the longest leaf
6	48	27	O	12	J	S			sc: size class, J juvenile, R reproductive adult, NR non reproductive adult
7	75	31	O	27	NR	N			dna: N not sampled for the microsatellite study, S sampled
8	75	41	O	15	J	N
9	78	40	O	29	NR	N
10	83	16	O	14	J	N
11	103	20	O	12	J	N
12	106	34	O	12	J	N
13	124	28	O	30	NR	N
14	124	39	O	14	J	N
15	150	29	O	26	NR	N
16	148	31	O	16	J	N
17	153	47	O	45	NR	N
18	119	39	O	12	J	N
19	120	43	O	25	NR	N
20	191	72	O	39	NR	N
21	196	66	O	29	NR	N
22	202	73	O	40	NR	N
23	238	68	M	47	R	N
24	212	82	M	35	R	N
25	216	94	M	32	R	N
26	204	96	M	41	R	N
27	199	94	O	38	NR	N
28	188	93	F	60	R	N
29	184	93	F	42	R	N
30	182	75	M	32	R	N
31	166	94	M	43	R	N
32	154	91	F	48	R	N
33	146	93	M	32	R	N
34	150	80	M	38	R	N
35	140	76	M	36	R	N
36	135	76	F	35	R	N
37	128	76	O	12	J	N
38	127	81	O	16	J	N
39	123	81	O	15	J	N
40	135	90	F	41	R	N
41	133	102	F	33	R	S
42	111	79	M	38	R	N
43	100	79	F	41	R	N
44	92	77	M	28	R	N
45	90	82	O	42	NR	N
46	86	73	F	52	R	S
47	88	69	O	46	NR	S
48	83	68	O	33	NR	S
49	75	60	O	26	NR	N
50	64	64	O	30	NR	N
51	88	58	O	15	J	N
52	59	64	O	19	NR	N
53	18	62	O	12	J	N
54	42	70	O	50	NR	N
55	50	82	O	12	J	N
56	31	84	O	12	J	N
57	26	84	O	29	NR	N
58	25	83	O	12	J	N
59	22	78	O	14	J	N
60	17	78	O	12	J	S
61	18	84	O	51	NR	S
62	25	91	O	33	NR	S
63	9	80	F	48	R	S
64	3	86	O	22	NR	S
65	5	91	O	54	NR	S
66	2	97	O	41	NR	N
67	7	97	O	38	NR	S
68	8	102	M	38	R	S
69	16	103	O	15	J	N
70	14	109	O	17	J	N
71	22	109	O	15	J	S
72	27	111	O	28	NR	N
73	36	108	M	40	R	N
74	37	112	O	20	NR	N
75	34	117	M	42	R	S
76	34	122	O	20	NR	S
77	31	122	O	12	J	S
78	30	125	O	43	NR	S
79	22	126	O	22	NR	N
80	20	126	M	29	R	S
81	10	126	O	12	J	N
82	6	126	M	20	R	S
83	10	141	M	43	R	N
84	13	141	O	14	J	N
85	28	141	M	45	R	S
86	30	144	M	18	R	N
87	32	141	M	34	R	S
88	28	147	M	27	R	N
89	36	148	F	47	R	S
90	30	148	O	13	J	N
91	39	146	F	40	R	S
92	39	138	O	30	NR	S
93	42	142	O	53	NR	S
94	41	153	M	55	R	S
95	46	152	O	19	NR	N
96	42	157	O	14	J	N
97	36	160	O	41	NR	N
98	31	157	O	40	NR	N
99	25	155	F	44	R	N
100	19	154	F	49	R	S
101	19	157	F	48	R	S
102	20	159	M	45	R	S
103	23	189	F	56	R	S
104	52	198	O	27	NR	N
105	48	200	O	28	NR	N
106	60	190	O	20	NR	N
107	53	184	M	31	R	N
108	66	186	O	28	NR	N
109	69	161	O	46	NR	N
110	72	155	O	16	J	N
111	74	160	O	12	J	N
112	68	154	O	33	NR	N
113	74	147	O	30	NR	N
114	67	149	O	51	NR	N
115	64	146	M	33	R	N
116	60	146	M	39	R	N
117	55	146	O	24	NR	N
118	44	147	M	58	R	N
119	47	143	O	14	J	N
120	52	142	O	26	NR	N
121	57	140	O	19	NR	N
122	45	128	F	39	R	N
123	53	130	O	18	NR	N
124	56	132	O	34	NR	N
125	55	134	O	16	J	N
126	57	138	O	16	J	N
127	57	135	O	12	J	N
128	57	140	O	17	J	N
129	60	140	F	56	R	N
130	60	142	O	34	NR	N
131	62	142	M	42	R	N
132	64	142	M	36	R	N
133	65	140	O	18	NR	N
134	76	139	O	29	NR	N
135	81	143	O	16	J	N
136	85	135	F	51	R	S
137	102	133	M	42	R	S
138	98	154	O	30	NR	N
139	105	158	M	49	R	N
140	92	159	M	64	R	N
141	87	153	O	12	J	N
142	91	166	M	58	R	N
143	87	170	O	18	NR	N
144	86	177	O	34	NR	N
145	84	183	O	48	NR	S
146	80	191	M	26	R	S
147	78	192	F	37	R	S
148	70	191	O	13	J	N
149	68	192	O	25	NR	N
150	78	195	O	36	NR	N
151	82	195	F	46	R	S
152	90	187	O	20	NR	N
153	91	189	O	24	NR	N
154	91	183	M	41	R	S
155	87	196	M	40	R	S
156	91	197	O	55	NR	S
157	93	194	O	14	J	N
158	96	199	O	48	NR	N
159	100	195	O	19	NR	N
160	102	195	O	18	NR	N
161	105	191	O	33	NR	N
162	105	189	M	32	R	N
163	108	189	O	38	NR	N
164	109	187	O	44	NR	N
165	106	182	M	29	R	N
166	105	178	O	32	NR	N
167	102	174	M	50	R	N
168	106	175	O	52	NR	N
169	110	176	M	40	R	N
170	108	179	O	30	NR	N
171	114	194	O	29	NR	N
172	115	192	O	29	NR	N
173	115	195	O	25	NR	N
174	115	194	O	26	NR	N
175	120	192	M	25	R	N
176	120	195	F	31	R	N
177	118	196	O	19	NR	N
178	115	198	F	51	R	N
179	118	199	O	39	NR	N
180	121	200	M	33	R	S
181	123	200	F	41	R	S
182	124	198	O	45	NR	N
183	125	196	O	14	J	N
184	123	196	O	35	NR	N
185	133	198	M	42	R	N
186	135	196	M	34	R	N
187	133	193	O	29	NR	N
188	135	194	O	18	NR	N
189	133	190	O	26	NR	N
190	135	188	O	38	NR	N
191	135	184	M	37	R	N
192	135	180	M	43	R	N
193	134	173	O	35	NR	N
194	132	164	F	55	R	N
195	127	164	M	52	R	N
196	130	155	M	38	R	N
197	128	145	M	43	R	N
198	133	134	M	52	R	N
199	130	105	O	21	NR	S
200	138	143	O	48	NR	N
201	142	140	M	50	R	S
202	144	138	O	44	NR	S
203	148	145	M	40	R	S
204	154	139	F	40	R	S
205	157	133	F	45	R	S
206	159	123	M	44	R	S
207	163	124	M	45	R	S
208	156	123	M	51	R	S
209	151	123	M	39	R	S
210	152	120	M	38	R	S
211	146	123	O	32	NR	N
212	152	115	F	52	R	S
213	150	115	M	33	R	S
214	150	112	F	49	R	S
215	150	107	O	40	NR	S
216	151	105	O	36	NR	S
217	145	104	O	29	NR	N
218	141	196	O	30	NR	N
219	145	187	O	22	NR	N
220	144	186	M	34	R	N
221	147	185	O	21	NR	N
222	154	176	O	20	NR	N
223	158	176	O	32	NR	N
224	158	186	M	44	R	N
225	156	193	O	17	J	N
226	160	193	O	29	NR	N
227	165	193	O	13	J	N
228	162	195	M	23	R	N
229	169	195	O	34	NR	N
230	171	196	M	41	R	N
231	169	198	O	35	NR	N
232	168	200	M	17	R	N
233	180	200	F	55	R	N
234	184	200	O	42	NR	N
235	183	197	M	33	R	N
236	181	196	O	21	NR	N
237	179	193	O	46	NR	N
238	177	188	O	14	J	N
239	177	193	O	21	NR	N
240	185	197	O	21	NR	N
241	188	194	O	26	NR	N
242	188	187	M	40	R	N
243	198	200	F	36	R	N
244	200	198	O	46	NR	N
245	210	198	O	18	NR	N
246	230	198	M	35	R	N
247	238	198	O	43	NR	N
248	236	192	O	30	NR	N
249	193	172	F	45	R	S
250	197	167	M	50	R	S
251	180	166	M	36	R	S
252	175	166	F	55	R	S
253	182	158	O	33	NR	N
254	184	155	M	51	R	S
255	188	151	O	24	NR	S
256	185	147	F	36	R	S
257	192	145	O	15	J	S
258	185	139	M	39	R	S
259	179	142	O	20	NR	S
260	177	139	M	43	R	S
261	168	126	O	15	J	N

## Sheet: AVE SIZE SEX
sex	fol		sex	fol		sex	fol		sex	fol
F	31		M	17		F	31		M	17
F	33		M	18		F	33		M	17
F	35		M	20		F	35		M	18
F	36		M	23		F	36		M	19
F	36		M	25		F	36		M	20
F	36		M	26		F	36		M	20
F	37		M	27		F	37		M	20
F	39		M	27		F	37		M	20
F	40		M	28		F	39		M	21
F	40		M	29		F	39		M	22
F	41		M	29		F	40		M	22
F	41		M	31		F	40		M	22
F	41		M	32		F	41		M	23
F	42		M	32		F	41		M	23
F	44		M	32		F	41		M	23
F	45		M	32		F	41		M	23
F	45		M	33		F	41		M	23
F	46		M	33		F	41		M	24
F	47		M	33		F	42		M	24
F	48		M	33		F	42		M	24
F	48		M	34		F	42		M	25
F	48		M	34		F	43		M	25
F	49		M	34		F	44		M	25
F	49		M	35		F	44		M	26
F	51		M	35		F	44		M	26
F	51		M	36		F	44		M	26
F	52		M	36		F	45		M	26
F	52		M	36		F	45		M	27
F	55		M	37		F	46		M	27
F	55		M	38		F	47		M	27
F	55		M	38		F	47		M	27
F	56		M	38		F	48		M	27
F	56		M	38		F	48		M	27
F	60		M	38		F	48		M	28
	45.2941		M	39		F	48		M	28
	7.56599		M	39		F	49		M	28
			M	39		F	49		M	28
			M	39		F	49		M	28
			M	40		F	50		M	29
			M	40		F	50		M	29
			M	40		F	51		M	29
			M	40		F	51		M	30
			M	40		F	51		M	30
			M	41		F	52		M	31
			M	41		F	52		M	31
			M	41		F	52		M	31
			M	42		F	54		M	32
			M	42		F	55		M	32
			M	42		F	55		M	32
			M	42		F	55		M	32
			M	43		F	56		M	32
			M	43		F	56		M	32
			M	43		F	56		M	32
			M	43		F	56		M	32
			M	43		F	60		M	33
			M	44		F	60		M	33
			M	44		F	75		M	33
			M	45		F	82		M	33
			M	45			47.0345		M	33
			M	45					M	33
			M	47					M	33
			M	49					M	33
			M	50					M	34
			M	50					M	34
			M	50					M	34
			M	51					M	34
			M	51					M	34
			M	52					M	35
			M	52					M	35
			M	55					M	36
			M	58					M	36
			M	58					M	36
			M	64					M	36
				38.8904					M	36
				9.21135					M	36
									M	36
									M	37
									M	37
									M	37
									M	37
									M	37
									M	37
									M	37
									M	37
									M	37
									M	38
									M	38
									M	38
									M	38
									M	38
									M	38
									M	38
									M	38
									M	39
									M	39
									M	39
									M	39
									M	39
									M	39
									M	39
									M	39
									M	40
									M	40
									M	40
									M	40
									M	40
									M	40
									M	40
									M	40
									M	41
									M	41
									M	41
									M	41
									M	42
									M	42
									M	42
									M	42
									M	42
									M	43
									M	43
									M	43
									M	43
									M	43
									M	43
									M	43
									M	44
									M	44
									M	44
									M	44
									M	45
									M	45
									M	45
									M	45
									M	46
									M	46
									M	47
									M	48
									M	48
									M	49
									M	50
									M	50
									M	50
									M	51
									M	51
									M	52
									M	52
									M	52
									M	53
									M	54
									M	55
									M	56
									M	57
									M	58
									M	58
									M	64
									M	64
										36.3397
